# Supplementary material for: Interneuron FGF13 regulates seizure susceptibility via a sodium channel-independent mechanism
Source: eLife. 2025 Jan 8;13:RP98661. doi: 10.7554/eLife.98661 (PMC11709433; doi:10.7554/eLife.98661)
Supplement: Figure 3—source data 1. [file elife-98661-fig3-data1.zip]

Archive with 4 entries (3 files):
- Figure 3C source data/
- Figure 3C source data/Figure 3C-Source Data 1.tif
- Figure 3C source data/Figure 3C-Source Data 2.tif
- Figure 3C source data/Figure 3C-Source Data.pdf
